# Supplementary material for: DBCSMOTE: a clustering-based oversampling technique for data-imbalanced warfarin dose prediction
Source: BMC Med Genomics. 2020 Oct 22;13(Suppl 10):152. doi: 10.1186/s12920-020-00781-2 (PMC7579987; doi:10.1186/s12920-020-00781-2)
Supplement: Supplementary file 1 — Additional file 1. DBCSMOTE.zip, code files for generating minority and majority clusters in Matlab. DBCSMOTE_demo.m: the demo of DBCSMOTE together with random forest, which gives the estimated dosage. ‘num’ indicates the number of iterations of running DBCSMOTE. In each iteration, ‘evaluatePop’ calls the function to evaluate the oversampling quality. ‘train.txt’, ‘validate.txt’ and ‘test.txt’ are sub sets used for training, validation and testing. DBSCAN_fun.m: the function of algorithm DBSCAN. It conducts the clustering with two parameters (Eps and MinPts) on an input dataset and returns the samples of minority clusters and the number of clusters. RandomForest.m: the function of random forest. Random forest is an ensemble model of CARTs, which are the weak regression models. They are built on the extended training set, which is extended by DBCSMOTE. CARTprediction.m: the function of CART algorithm. This is a weak regression model of random forest. Meanwhile, this is the tool for evaluating the oversampling quality, which is generated by DBCSMOTE. [file 12920_2020_781_MOESM1_ESM.zip › DBCSMOTE_demo.m]

clc;
clear;

X1=importdata('train.txt');
validateset=importdata('validate.txt');
test=importdata('test.txt');

F=[1,2,3,4,5,6,7,8,9,10,11,12,13,14,15];
M = [1,2,3,4,5,6,7,8,9,10,11,12,13,14,15,16]; %10,11,12 ¼¡ôû£¬ALT¸ÎÔà¹¦ÄÜ£¬ LA×ó·¿ÄÚ¾¶  
attr_type=[1,0,0,0,1,1,1,1,1,0,0,0,1,1,0,0]; %¶ÔÓ¦ÁÐ±äÁ¿µÄÊôÐÔ
   
Out = [16];
age = X1(:,2)/90;
height = X1(:,3)/180;
weight = X1(:,4)/80;
vale = X1(:,6)/20;
scr = X1(:,10)/150;
alt = X1(:,11)/200;
la = X1(:,12)/90;
inr = X1(:,15)/3;

X=[X1(:,1),age,height,weight,X1(:,5),vale,X1(:,7:9),scr,alt,la,1.5*X1(:,13),1.2*X1(:,14),inr];

num = 100;  %Ñ­»·´ÎÊý
ES_representation = cell(1,num); % ½¨Á¢½á¹¹ÌåÊý×é choromsome;

train = X1;
[n , ~] = size(train);
m=round(n/10); %´Ó¶àÊýÑù±¾ÖÐ³éÈ¡m¸öÑù±¾ÓëÉÙÑù±¾×öºÏ³É
 
tmp=10000;

for itr = 1:num
   ES_representation{1,itr}.epsilon= 0.96+rand(1,1)/10; %1.0-1.1
   ES_representation{1,itr}.MinPts=  round(rand(1,1)*3)+2 ;
  
   [mino_clusters,c] = DBSCAN_fun(X,X1, ES_representation{1,itr}.epsilon, ES_representation{1,itr}.MinPts);   
  
   ES_representation{1,itr}.ratio = 2*rand(1,c)+0.01; %k¸ö²ÉÑùÂÊ
   majorityneigbour_index = randperm(n, m);
   ES_representation{1,itr}.majority_part = train(majorityneigbour_index,:);
   ES_representation{1,itr}.mino_clusters = mino_clusters;
   ES_representation{1,itr}.c = c;

   [ES_representation{1,itr}]= ExtendTrainset(ES_representation{1,itr}, attr_type);
   
   [ES_representation{1,itr}, trainset_best, best_ind_index, sum_fitness] = evaluatePop(ES_representation{1,itr},num,train, validateset, F, Out);
   %predicted_largedose= solution_model.predicted_largedose;
   %observed_largedose = solution_model.observed_largedose;
   
   if tmp> ES_representation{1,itr}.score
       best_ind = itr;
       tmp = ES_representation{1,itr}.score;
   %    clear trainset_best;
   %    trainset_best = extrainset;
   end
  
end

%extended training set with DBCSMOTE
ind = ES_representation{1,best_ind};
%best_solution_model = ind.solution_model;

trainset = [train;ind.newSamples];
newsamples = [train;ind.newSamples];


%%%%%%%%%%%%%%%%%% train %%%%%%%%%%%%%%%%%%%%%%%%%%%%
%%%%%%%%%%%  RF  %%%%%%%%%%%%%%%%%%%%%%%%

Trainset_input = trainset(:,F); %ÕâÀïµÄtrainsetÊÇÀ©Õ¹ºóµÄÑµÁ·¼¯
Trainset_output = trainset(:,Out);

Testset_input = test(:,F);
Testset_output = test(:,Out);

Validationset_input = validateset(:,F);
Validationset_output = validateset(:,Out);
treenum = 150;
%F=[1,2,3,4,5,6,7,8,9,13,14,15]; %ÌØÕ÷µÄÑ¡Ôñ
feature_vector = F;  
Max_featurenum = 15;  %ÌØÕ÷ÊýÁ¿
%Max_featurenum = 12;
GA_choromsome.feature = feature_vector;

[DBCSMOTERF_evaluation, DBCSMOTERF_model,trees, validate_sum]= RandomForest(feature_vector, Trainset_input,Trainset_output,Testset_input,Testset_output,Validationset_input, Validationset_output, treenum, Max_featurenum);
%[solution_evaluation, solution_model]=brtdemo(F,Out,Trainset_input,Trainset_output,Testset_input,Testset_output)%ÐÔ±ð	ÄêÁä	Éí¸ß	ÌåÖØ	Òû¾Æ	°·µâÍª	¼¡ôû	ALT	Ä¿±êINR CYP2CP*3 VKORC1 ¼ÁÁ¿(12)
view(trees{1}.tmp_tree);
