# Supplementary material for: DBCSMOTE: a clustering-based oversampling technique for data-imbalanced warfarin dose prediction
Source: BMC Med Genomics. 2020 Oct 22;13(Suppl 10):152. doi: 10.1186/s12920-020-00781-2 (PMC7579987; doi:10.1186/s12920-020-00781-2)
Supplement: Supplementary file 1 — Additional file 1. DBCSMOTE.zip, code files for generating minority and majority clusters in Matlab. DBCSMOTE_demo.m: the demo of DBCSMOTE together with random forest, which gives the estimated dosage. ‘num’ indicates the number of iterations of running DBCSMOTE. In each iteration, ‘evaluatePop’ calls the function to evaluate the oversampling quality. ‘train.txt’, ‘validate.txt’ and ‘test.txt’ are sub sets used for training, validation and testing. DBSCAN_fun.m: the function of algorithm DBSCAN. It conducts the clustering with two parameters (Eps and MinPts) on an input dataset and returns the samples of minority clusters and the number of clusters. RandomForest.m: the function of random forest. Random forest is an ensemble model of CARTs, which are the weak regression models. They are built on the extended training set, which is extended by DBCSMOTE. CARTprediction.m: the function of CART algorithm. This is a weak regression model of random forest. Meanwhile, this is the tool for evaluating the oversampling quality, which is generated by DBCSMOTE. [file 12920_2020_781_MOESM1_ESM.zip › RandomForest.m]

function [solution_evaluation, solution_model,Trees,validate_sum]= RandomForest(feature_vector, TrainInput_Org,TrainOutput_Org,TstInput_Org,TstOutput, Validationset_input, Validationset_output, treenum, Max_featurenum)
 Trees = cell(1,treenum); % ½¨Á¢½á¹¹ÌåÊý×é choromsome;
 [train_m,train_n]=size(TrainInput_Org);
 [tst_m,tst_n]=size(TstInput_Org);
 
 N=train_m; %³éÈ¡train_m È¡Õû
 

  
 cof_train=0;
 train_mae=0;
 %train_mape=0;
 train_mse=0;
 validate_sum=0;
 
 for i=1:treenum
  disp(i);
  
  %¶ÔÌØÕ÷½øÐÐ³éÑù   
  %ÎÒÃÇÕâÀïÌØÕ÷ÊýÁ¿×î´ó15
  s_point= Max_featurenum-3;
  feature_n = randi(Max_featurenum-s_point,1)+s_point; % Êµ¼Ê¸øÃ¿¿ÃÊ÷µÄ±äÁ¿ÊýÎª£¨ 7~Max_featurenum£©
  feature_index_vector = randperm(feature_n);
  Trees{i}.feature = feature_vector(feature_index_vector);
  Trees{i}.tmp_tree = [];
  %Trees{i}.feature = feature_index_vector;
  %disp(Trees{i}.feature);
   
  %¶ÔÑµÁ·¼¯½øÐÐ³éÑù
  train_instance_random = randperm(N); %randperm²úÉú²»´óÓÚNµÄ²»ÖØ¸´µÄÕûÊý
  %Sub = 5000
  
  %train_actual_n = train_end -train_start+1;
  XN = round(N*(0.4+0.6*rand(1,1))); %´Ó×ÜµÄÑù±¾³éÑù³ö±ÈÀýÎª(0.5+0.5*rand(1,1))µÄÑù±¾¸øÃ¿¿ÃÊ÷×öÑµÁ·£¬
  train_row_index=train_instance_random(1:XN);
  %disp(train_row_index);
%  train_row_index=1:100;
  TrainInput = TrainInput_Org(train_row_index,:);
  TrainOutput = TrainOutput_Org(train_row_index,:);
  
  TstInput = TstInput_Org(:,:);
 
  %CARTÊ÷ÐèÒªÉèÖÃÒ¶×Ó½ÚµãÊýÁ¿  prediction
  [Trees{i}.solution_eva, Trees{i}.solution_mod, Trees{i}.tmp_tree] = CARTprediction(Trees{i}, TrainInput,TrainOutput,TstInput,TstOutput)
   % sum_train = sum_train +Trees{i}.solution_mod.train; 
   % sum_tst = sum_tst +Trees{i}.solution_mod.test
   %Trees{i}.tree = tmp_tree;
   
   %ÕâÀï±ØÐëÊ¹ÓÃValidationset_input(:,Trees{i}.feature)£¬²»ÊÇËùÓÐ±äÁ¿¶¼ÓÃÉÏÁË
   Cart_result_validation=predict(Trees{i}.tmp_tree,Validationset_input(:,Trees{i}.feature));%Ê¹ÓÃ²âÊÔÑù±¾½øÐÐÑéÖ¤Validationset
   %Í¨¹ýValidationsetÉÏµÄ¾«¶ÈÀ´¼ÆËã³öÉ­ÁÖ×ÓÊ÷×éºÏµÄÈ¨ÖØ
   v_e=(Validationset_output-Cart_result_validation);     %ÑéÖ¤¼¯ºÏÉÏµÄÎó²î
   Trees{i}.validation_mse=(sum(v_e.^2))/50;
   validate_sum = validate_sum + (1/Trees{i}.validation_mse);
 
   %cof_train = cof_train + Trees{i}.solution_eva.trainR2;
   %train_mae = train_mae + Trees{i}.solution_eva.trainmae;
   %train_mse = train_mse + Trees{i}.solution_eva.trainmse;
   %train_mape = train_mape + Trees{i}.solution_eva.trainmape;
 end
 %sum_train = sum_train/treenum; %Ä£ÐÍÔÚÑµÁ·Ñù±¾ÉÏµÄÊä³ö²»ÄÜÓÃÆ½¾ùÖµ×÷ÎªÉ­ÁÖµÄ½á¹û£¬ÒòÎªÃ¿¸öÊ÷ÑµÁ·µÄÑù±¾ÊýÁ¿²»Í¬
 %sum_tst=sum_tst;
  %¸ù¾ÝÈ¨ÖØÀ´¼ÆËã×îÉ­ÁÖÔÚ²âÊÔ¼¯ºÏÉÏµÄÊä³ö
  tst_ensemble = zeros(tst_m,1);
  for i=1:treenum
     w=(1/Trees{i}.validation_mse)./validate_sum; 
     tst_ensemble =tst_ensemble+ w.*Trees{i}.solution_mod.test;  %×îÖÕÄ£ÐÍÔÚ²âÊÔ¼¯ÉÏµÄÊä³ö½á¹ûÈ¡ÁËÆ½¾ù
     train_mse = train_mse +  w.*Trees{i}.solution_eva.trainmse;
     train_mae = train_mae + w.*Trees{i}.solution_eva.trainmae;
     cof_train = cof_train + w.*Trees{i}.solution_eva.trainR2;
  end
   %TstOutput = TstOutput*100;
 %maxt = max(max(TrainOutput));
 max_t_test=max(max(TstOutput));

 %

 %corr
 cof_test = corr(TstOutput,tst_ensemble);
 %cof_train = cof_train/treenum;
  
 %max_t_test = 1
 %MAE
 %train_mae=train_mae/treenum;
 test_e=abs(TstOutput-tst_ensemble)/max_t_test;     %²âÊÔ¼¯ºÏÉÏµÄÎó²î
 test_mae=sum(test_e)/tst_m; 
 
 %MSE%²âÊÔ¼¯ºÏÉÏµÄÎó²î
 % train_mse= train_mse/treenum;
 test_e=(TstOutput-tst_ensemble)/max_t_test;     %²âÊÔ¼¯ºÏÉÏµÄÎó²î
 test_mse=sum(test_e.^2)/tst_m;
 
  %MAPE
% ind = find(TrainOutput)
% Tout = TrainOutput(ind);
% Pout = sum_tst(ind)
% ind_test = find(TstOutput)
% Tout_test = TstOutput(ind_test);
% Pout_test = sum_tst(ind_test)
 
  %²âÊÔ¼¯ºÏÉÏµÄÎó²î
% train_mape=train_mape/treenum;
% test_e=abs(TstOutput-sum_tst)./(TstOutput+0.01);     %²âÊÔ¼¯ºÏÉÏµÄÎó²î
% test_mape=sum(test_e)/tst_m;
 
 %RMSE
%train_e=t_train-netout_trian;     %²âÊÔ¼¯ºÏÉÏµÄÎó²î
 train_rmse=sqrt(train_mse);
%test_e=t_test-netout_test;     %²âÊÔ¼¯ºÏÉÏµÄÎó²î
 test_rmse=sqrt(test_mse);
 
 %20%-p
 
   % num=0;
   %  for j=1:1:XN
   %     if train_ex(j)<0.2
   %        num = num+1;
   %     end
   %  end
   %  p_20_train = num/XN;
     
     test_e=abs(TstOutput-tst_ensemble)./(TstOutput+0.01); 
     num=0;
     for j=1:1:tst_m
        if test_e(j)<0.2
           num = num+1;
        end
     end
     p_20_test = num/tst_m;
     
 solution_evaluation.trainmse =train_mse;
 solution_evaluation.trainmae = train_mae;
% solution_evaluation.trainmape = train_mape;
 solution_evaluation.trainrmse = train_rmse;
 solution_evaluation.trainR2 = cof_train*cof_train;
 %solution_evaluation.trainp20 = p_20_train;
 
 solution_evaluation.testmse = test_mse;
 solution_evaluation.testmae = test_mae;
% solution_evaluation.testmape = test_mape;
 solution_evaluation.testrmse = test_rmse;
 solution_evaluation.testR2 = cof_test*cof_test;
 solution_evaluation.testp20 = p_20_test;
 
 solution_model.test = tst_ensemble; %×îÖÕÄ£ÐÍ
end
